# Supplementary material for: The Antimicrobial Susceptibility of Porphyromonas gingivalis: Genetic Repertoire, Global Phenotype, and Review of the Literature
Source: Antibiotics (Basel). 2021 Nov 24;10(12):1438. doi: 10.3390/antibiotics10121438 (PMC8698109; doi:10.3390/antibiotics10121438)
Supplement: Supplementary file 1 [file antibiotics-10-01438-s001.zip]

Archive with 1 entries (1 files):
- antibiotics-1458952-supplementary.pdf
